# Supplementary material for: A Systematic Analysis of the Relationship of CDH13 Promoter Methylation and Breast Cancer Risk and Prognosis
Source: PLoS One. 2016 May 6;11(5):e0149185. doi: 10.1371/journal.pone.0149185 (PMC4859545; doi:10.1371/journal.pone.0149185)
Supplement: S1 Table — (XLSX) [file pone.0149185.s002.xlsx]

## Sheet: Sheet1
Beta Value	DFS MONTHS	DFS STATUS	OS MONTHS	OS STATUS	AGE	AJCC PATHOLOGIC TUMOR STAGE	GENDER	RACE	Sample procurement
0.178074	32	DiseaseFree	32	LIVING	60	Stage IIIC	FEMALE	WHITE	[Not Available]
0.611497	75.2	DiseaseFree	75.2	LIVING	71	Stage IIA	FEMALE	WHITE	Blood Draw
0.0941811	34.3	DiseaseFree	34.3	LIVING	79	Stage IA	FEMALE	WHITE	[Not Available]
0.137707	37.4	DiseaseFree	37.4	LIVING	37	Stage IIA	FEMALE	WHITE	[Not Available]
0.277678	21	DiseaseFree	21	LIVING	64	Stage IIIC	FEMALE	[Not Available]	Blood Draw
0.0896841	38	DiseaseFree	38	LIVING	83	Stage I	FEMALE	[Not Available]	Blood Draw
0.12108	31	DiseaseFree	31	LIVING	45	Stage IV	FEMALE	[Not Available]	Blood Draw
0.114907	4.7	Recurred/Progressed	21.5	LIVING	36	Stage IIIC	FEMALE	BLACK OR AFRICAN AMERICAN	Blood Draw
0.100892	50.7	DiseaseFree	50.7	LIVING	50	Stage IIIA	FEMALE	WHITE	Blood Draw
0.1167	50.8	DiseaseFree	50.8	LIVING	64	Stage IIA	FEMALE	WHITE	Blood Draw
0.0728699	71.9	DiseaseFree	71.9	LIVING	59	Stage IIIA	FEMALE	WHITE	Blood Draw
0.319372	76.7	DiseaseFree	76.7	LIVING	53	Stage IIIA	FEMALE	BLACK OR AFRICAN AMERICAN	Blood Draw
0.120998	21.4	DiseaseFree	21.4	LIVING	68	Stage IIA	FEMALE	WHITE	Blood Draw
0.522282	38.5	DiseaseFree	38.5	LIVING	56	Stage IIA	FEMALE	WHITE	Blood Draw
0.225842	62	DiseaseFree	62	LIVING	54	Stage IIB	FEMALE	WHITE	Other method (please specify)
0.170707	55.3	DiseaseFree	55.3	LIVING	59	Stage IIIA	FEMALE	WHITE	Other method (please specify)
0.290504	71.8	DiseaseFree	71.8	LIVING	40	Stage IIB	FEMALE	[Not Available]	Excisional biopsy
0.174733	80.2	DiseaseFree	80.2	LIVING	34	Stage IIIA	FEMALE	ASIAN	Blood Draw
0.37915	16.1	Recurred/Progressed	18.8	DECEASED	63	Stage IIIB	FEMALE	WHITE	Other method (please specify)
0.332366	211	DiseaseFree	211	LIVING	61	Stage X	FEMALE	BLACK OR AFRICAN AMERICAN	[Not Available]
0.0477014	68.4	DiseaseFree	68.4	LIVING	26	Stage IIB	FEMALE	WHITE	Other method (please specify)
0.0844104	36.1	Recurred/Progressed	234	LIVING	44	Stage IIIB	FEMALE	WHITE	[Not Available]
0.275299	20.4	DiseaseFree	20.4	LIVING	56	Stage IIA	FEMALE	WHITE	[Not Available]
0.134441	39.5	DiseaseFree	39.5	LIVING	53	Stage IIB	FEMALE	WHITE	[Not Available]
0.117669	51.5	DiseaseFree	51.5	LIVING	64	Stage I	FEMALE	WHITE	[Not Available]
0.0840814	51.6	DiseaseFree	51.6	LIVING	44	Stage IA	FEMALE	WHITE	[Not Available]
0.148353	37.2	DiseaseFree	37.2	LIVING	51	Stage IIIC	FEMALE	WHITE	[Not Available]
0.142964	21.7	DiseaseFree	21.7	LIVING	41	Stage IIB	FEMALE	WHITE	[Not Available]
0.0901031	61.6	DiseaseFree	61.6	LIVING	54	Stage IIB	FEMALE	WHITE	[Not Available]
0.247726	41.7	DiseaseFree	41.7	LIVING	62	Stage IIA	FEMALE	WHITE	[Not Available]
0.331816	13.9	DiseaseFree	13.9	LIVING	49	Stage IIA	FEMALE	WHITE	[Not Available]
0.190982	15.6	DiseaseFree	15.6	LIVING	60	Stage IIB	FEMALE	WHITE	Blood Draw
0.402114	2.56	DiseaseFree	2.56	LIVING	71	Stage IIIA	FEMALE	WHITE	Blood Draw
0.0851967	4.4	DiseaseFree	4.4	LIVING	38	Stage IIIC	FEMALE	WHITE	Blood Draw
0.140087	15.7	DiseaseFree	15.7	LIVING	52	Stage IIB	FEMALE	WHITE	Blood Draw
0.320233	14.3	DiseaseFree	14.3	LIVING	49	Stage IIIA	FEMALE	BLACK OR AFRICAN AMERICAN	Blood Draw
0.113945	30.3	DiseaseFree	30.3	LIVING	67	Stage IIA	FEMALE	WHITE	Blood Draw
0.334023	10.8	DiseaseFree	10.8	LIVING	62	Stage IIA	FEMALE	WHITE	Blood Draw
0.144571	15.1	DiseaseFree	15.1	LIVING	69	Stage IA	FEMALE	WHITE	Blood Draw
0.108868	24.5	DiseaseFree	24.5	LIVING	82	Stage I	FEMALE	WHITE	Blood Draw
0.073841	23.1	DiseaseFree	23.1	LIVING	65	Stage IIIA	FEMALE	WHITE	Blood Draw
0.0606792	41	DiseaseFree	41	LIVING	69	Stage IIA	FEMALE	WHITE	Blood Draw
0.111635	26.5	DiseaseFree	26.5	LIVING	55	Stage IA	FEMALE	WHITE	Blood Draw
0.0884256	23.9	DiseaseFree	23.9	LIVING	77	Stage IA	FEMALE	WHITE	Blood Draw
0.513271	5.85	DiseaseFree	5.85	LIVING	81	Stage IIB	FEMALE	WHITE	Blood Draw
0.0838064	27.2	DiseaseFree	27.2	LIVING	54	Stage IIB	FEMALE	WHITE	Blood Draw
0.333519	50.8	DiseaseFree	50.8	LIVING	60	Stage I	FEMALE	WHITE	Blood Draw
0.121591	43.4	DiseaseFree	43.4	LIVING	56	Stage I	FEMALE	WHITE	Blood Draw
0.0947969	47.2	DiseaseFree	47.2	LIVING	39	Stage IIA	FEMALE	WHITE	Blood Draw
0.342266	13.7	DiseaseFree	13.7	LIVING	39	Stage IIIA	FEMALE	BLACK OR AFRICAN AMERICAN	Blood Draw
0.0543939	[Not Available]	[Not Available]	31.8	DECEASED	54	Stage IIA	FEMALE	ASIAN	Blood Draw
0.29515	7.95	DiseaseFree	7.95	LIVING	77	Stage IIA	MALE	WHITE	Blood Draw
0.0865687	28	DiseaseFree	28	LIVING	67	Stage IIB	FEMALE	WHITE	Blood Draw
0.0992083	19.2	DiseaseFree	19.2	LIVING	40	Stage IIA	FEMALE	[Not Available]	Blood Draw
0.215895	89.3	DiseaseFree	89.3	LIVING	70	Stage IIA	FEMALE	WHITE	Blood Draw
0.223191	99.1	DiseaseFree	99.1	LIVING	62	Stage IIA	FEMALE	WHITE	Blood Draw
0.0626189	54.6	DiseaseFree	54.6	LIVING	66	Stage IIA	FEMALE	WHITE	[Not Available]
0.283227	1.58	Recurred/Progressed	27.1	DECEASED	63	Stage IV	FEMALE	WHITE	Blood Draw
0.217924	21.4	Recurred/Progressed	44.8	DECEASED	82	Stage IV	FEMALE	WHITE	Blood Draw
0.0958222	40.7	Recurred/Progressed	50.4	LIVING	48	Stage IA	FEMALE	WHITE	Blood Draw
0.232453	44.3	DiseaseFree	44.3	LIVING	62	Stage IIIA	FEMALE	WHITE	Blood Draw
0.0665393	17.5	DiseaseFree	17.5	LIVING	59	Stage IIB	FEMALE	WHITE	Blood Draw
0.112248	17.1	DiseaseFree	17.1	LIVING	55	Stage IIIC	FEMALE	AMERICAN INDIAN OR ALASKA NATIVE	Blood Draw
0.063478	2.56	Recurred/Progressed	8.38	DECEASED	66	Stage IV	FEMALE	WHITE	[Not Available]
0.287203	20.5	DiseaseFree	20.5	LIVING	62	Stage IIA	FEMALE	WHITE	[Not Available]
0.227686	17.4	DiseaseFree	17.4	LIVING	39	Stage IIA	FEMALE	WHITE	[Not Available]
0.267544	18.9	DiseaseFree	18.9	LIVING	50	Stage IIB	FEMALE	WHITE	[Not Available]
0.0936795	20.7	DiseaseFree	20.7	LIVING	51	Stage IIA	FEMALE	WHITE	[Not Available]
0.0771294	17	DiseaseFree	17	LIVING	42	Stage IIB	FEMALE	[Not Available]	[Not Available]
0.314524	26.2	DiseaseFree	26.2	LIVING	49	Stage IIIA	FEMALE	WHITE	[Not Available]
0.154256	82.8	DiseaseFree	82.8	LIVING	43	Stage IIA	FEMALE	WHITE	[Not Available]
0.231862	49.3	DiseaseFree	49.3	LIVING	27	Stage IIIA	FEMALE	WHITE	[Not Available]
0.183894	[Not Available]	[Not Available]	5.26	DECEASED	68	Stage IIB	FEMALE	WHITE	[Not Available]
0.231573	56.8	DiseaseFree	56.8	LIVING	53	Stage IIIA	FEMALE	BLACK OR AFRICAN AMERICAN	[Not Available]
0.424756	29.7	DiseaseFree	29.7	LIVING	66	Stage IIA	FEMALE	[Not Available]	[Not Available]
0.216508	24.3	DiseaseFree	24.3	LIVING	50	Stage IIIA	FEMALE	WHITE	[Not Available]
0.12691	64.8	DiseaseFree	64.8	LIVING	64	Stage IIA	FEMALE	[Not Available]	[Not Available]
0.555583	76.1	DiseaseFree	76.1	LIVING	43	Stage IIIA	FEMALE	WHITE	[Not Available]
0.582437	[Not Available]	[Not Available]	81.1	DECEASED	60	Stage IIA	FEMALE	BLACK OR AFRICAN AMERICAN	[Not Available]
0.134379	[Not Available]	[Not Available]	78	DECEASED	57	Stage X	FEMALE	BLACK OR AFRICAN AMERICAN	[Not Available]
0.199968	173	DiseaseFree	173	LIVING	60	Stage IA	FEMALE	WHITE	[Not Available]
0.226544	162	DiseaseFree	162	LIVING	71	Stage IIIB	FEMALE	WHITE	[Not Available]
0.152012	91.6	Recurred/Progressed	103	DECEASED	73	Stage IIIB	FEMALE	WHITE	[Not Available]
0.0984572	67	Recurred/Progressed	101	DECEASED	38	Stage IIA	FEMALE	WHITE	[Not Available]
0.202976	89.4	DiseaseFree	89.4	LIVING	39	Stage IIIA	FEMALE	WHITE	[Not Available]
0.121619	131	DiseaseFree	131	LIVING	49	Stage IA	FEMALE	WHITE	[Not Available]
0.217242	157	DiseaseFree	157	LIVING	42	Stage IIIA	FEMALE	WHITE	[Not Available]
0.148431	38	DiseaseFree	38	LIVING	63	Stage IIB	FEMALE	WHITE	[Not Available]
0.0956362	3.22	DiseaseFree	3.22	LIVING	42	Stage IIB	FEMALE	WHITE	[Not Available]
0.0881468	20.4	DiseaseFree	20.4	LIVING	78	Stage IA	FEMALE	WHITE	[Not Available]
0.185482	16.9	DiseaseFree	16.9	LIVING	67	Stage IA	FEMALE	WHITE	[Not Available]
0.2662	13.6	DiseaseFree	13.6	LIVING	65	Stage IIIA	FEMALE	WHITE	[Not Available]
0.14551	5.58	DiseaseFree	5.58	LIVING	59	Stage IIA	FEMALE	WHITE	[Not Available]
0.134766	26.2	Recurred/Progressed	32.5	LIVING	59	Stage IIB	FEMALE	WHITE	[Not Available]
0.12147	25.3	DiseaseFree	25.3	LIVING	63	Stage IIB	FEMALE	WHITE	[Not Available]
0.132483	15.4	DiseaseFree	15.4	LIVING	67	Stage IA	FEMALE	BLACK OR AFRICAN AMERICAN	[Not Available]
0.337782	0.3	DiseaseFree	0.3	LIVING	47	Stage IIIA	FEMALE	ASIAN	Blood Draw
0.0691254	73	DiseaseFree	73	LIVING	26	Stage IIB	FEMALE	WHITE	Blood Draw
0.39353	11.8	DiseaseFree	11.8	LIVING	49	Stage IIB	FEMALE	ASIAN	Blood Draw
0.315671	[Not Available]	[Not Available]	97.4	DECEASED	51	[Not Available]	FEMALE	WHITE	Tumor Resection
0.069707	20.4	DiseaseFree	20.4	LIVING	49	Stage I	FEMALE	WHITE	Blood Draw
0.14136	13.1	DiseaseFree	13.1	LIVING	58	Stage IIA	FEMALE	WHITE	Blood Draw
0.108714	14.3	DiseaseFree	14.3	LIVING	58	Stage IIA	FEMALE	WHITE	Blood Draw
0.230195	[Not Available]	[Not Available]	55.6	DECEASED	38	Stage IIA	FEMALE	WHITE	Tumor Resection
0.340604	10.2	Recurred/Progressed	23.8	LIVING	72	Stage IIA	FEMALE	WHITE	Surgical Resection
0.332284	107	DiseaseFree	107	LIVING	59	Stage I	FEMALE	WHITE	Blood Draw
0.209726	[Not Available]	[Not Available]	12	DECEASED	45	Stage IIIA	FEMALE	WHITE	Tumor Resection
0.0890437	21.7	DiseaseFree	21.7	LIVING	65	Stage IIA	FEMALE	WHITE	Blood Draw
0.272737	[Not Available]	[Not Available]	[Not Available]	[Not Available]	[Not Available]	[Not Available]	[Not Available]	[Not Available]	Blood Draw
0.235341	18.2	DiseaseFree	18.2	LIVING	45	Stage IIB	FEMALE	WHITE	Blood Draw
0.0798681	14.6	DiseaseFree	14.6	LIVING	48	Stage IIIA	FEMALE	WHITE	[Not Available]
0.283671	16.9	DiseaseFree	16.9	LIVING	78	Stage IIIC	FEMALE	BLACK OR AFRICAN AMERICAN	Blood Draw
0.367565	21	DiseaseFree	21	LIVING	73	Stage IA	FEMALE	WHITE	Blood Draw
0.340154	41.6	DiseaseFree	41.6	LIVING	75	Stage IIA	FEMALE	WHITE	[Not Available]
0.108927	14.6	Recurred/Progressed	14.7	LIVING	70	Stage IIIC	FEMALE	WHITE	Blood Draw
0.202099	1.81	DiseaseFree	1.81	LIVING	79	Stage IIB	FEMALE	WHITE	Blood Draw
0.0978392	54.5	DiseaseFree	54.5	LIVING	80	Stage IA	FEMALE	WHITE	Blood Draw
0.258056	11.3	DiseaseFree	11.3	LIVING	63	Stage IA	FEMALE	WHITE	Blood Draw
0.0614543	[Not Available]	[Not Available]	23.8	DECEASED	56	Stage IIIB	FEMALE	WHITE	[Not Available]
0.11947	20.6	DiseaseFree	20.6	LIVING	49	Stage IIA	FEMALE	WHITE	Surgical Resection
0.117288	31.3	DiseaseFree	31.3	LIVING	71	Stage IIIA	FEMALE	WHITE	Blood Draw
0.142554	[Not Available]	[Not Available]	74.7	DECEASED	31	Stage IIB	FEMALE	WHITE	Tumor Resection
0.188397	129	DiseaseFree	129	LIVING	69	Stage I	FEMALE	WHITE	Blood Draw
0.190796	2.76	DiseaseFree	2.76	LIVING	63	Stage IIA	FEMALE	WHITE	Blood Draw
0.347395	26.1	DiseaseFree	26.1	LIVING	49	Stage IIA	FEMALE	WHITE	Blood Draw
0.182692	9.86	DiseaseFree	9.86	LIVING	51	Stage IIA	FEMALE	WHITE	Blood Draw
0.28645	53.5	DiseaseFree	53.5	LIVING	57	Stage IIA	FEMALE	WHITE	Blood Draw
0.309923	23.4	DiseaseFree	23.4	LIVING	30	Stage IIA	FEMALE	BLACK OR AFRICAN AMERICAN	Blood Draw
0.225447	14.7	DiseaseFree	14.7	LIVING	86	Stage IIIB	FEMALE	WHITE	Surgical Resection
0.0790073	82.1	DiseaseFree	82.1	LIVING	36	Stage IA	FEMALE	BLACK OR AFRICAN AMERICAN	[Not Available]
0.130916	9	DiseaseFree	9	LIVING	67	Stage IIA	FEMALE	BLACK OR AFRICAN AMERICAN	Surgical Resection
0.706936	15.2	DiseaseFree	15.2	LIVING	45	Stage IIA	FEMALE	WHITE	Blood Draw
0.260623	4.6	DiseaseFree	4.6	LIVING	54	Stage IIB	FEMALE	WHITE	Blood Draw
0.412104	14.2	Recurred/Progressed	16.5	LIVING	60	Stage X	FEMALE	WHITE	Tumor Resection
0.120501	14.4	DiseaseFree	14.4	LIVING	58	Stage IIIA	FEMALE	WHITE	Blood Draw
0.268702	50.9	DiseaseFree	50.9	LIVING	46	Stage IIA	FEMALE	WHITE	Blood Draw
0.176045	65.4	DiseaseFree	65.4	LIVING	38	Stage IIIA	FEMALE	WHITE	Blood Draw
0.375165	110	DiseaseFree	110	LIVING	58	Stage IIB	FEMALE	BLACK OR AFRICAN AMERICAN	Surgical Resection
0.157396	14.4	DiseaseFree	14.4	LIVING	50	Stage IA	FEMALE	WHITE	Tumor Resection
0.192759	61.9	DiseaseFree	61.9	LIVING	52	Stage I	FEMALE	WHITE	Blood Draw
0.157389	11.3	DiseaseFree	11.3	LIVING	71	Stage I	FEMALE	WHITE	Surgical Resection
0.133308	34.5	DiseaseFree	34.5	LIVING	53	Stage IIB	FEMALE	WHITE	Blood Draw
0.230151	0.76	DiseaseFree	0.76	LIVING	63	Stage IIA	FEMALE	WHITE	Blood Draw
0.188405	0.62	DiseaseFree	0.62	LIVING	33	Stage IIA	FEMALE	WHITE	Blood Draw
0.157511	65.3	DiseaseFree	65.3	LIVING	73	Stage IIB	FEMALE	WHITE	Blood Draw
0.489185	17.2	Recurred/Progressed	29.7	DECEASED	72	Stage IIB	FEMALE	WHITE	Surgical Resection
0.200774	[Not Available]	[Not Available]	[Not Available]	[Not Available]	[Not Available]	[Not Available]	[Not Available]	[Not Available]	Blood Draw
0.152623	[Not Available]	[Not Available]	36.9	DECEASED	47	Stage IV	FEMALE	WHITE	Tumor Resection
0.187454	12.9	DiseaseFree	12.9	LIVING	56	Stage IIIA	FEMALE	WHITE	Blood Draw
0.219724	15.9	DiseaseFree	15.9	LIVING	73	Stage IIIA	FEMALE	WHITE	Surgical Resection
0.263511	[Not Available]	[Not Available]	41.8	DECEASED	62	Stage IIA	FEMALE	WHITE	Blood Draw
0.204696	46.3	DiseaseFree	46.3	LIVING	39	Stage IIIA	FEMALE	WHITE	Blood Draw
0.0718081	18.5	DiseaseFree	18.5	LIVING	64	Stage IIB	FEMALE	WHITE	Blood Draw
0.415413	40.4	DiseaseFree	40.4	LIVING	56	Stage IIA	FEMALE	BLACK OR AFRICAN AMERICAN	Blood Draw
0.38055	23.1	DiseaseFree	23.1	LIVING	77	Stage IIB	FEMALE	WHITE	Tumor Resection
0.249888	59.4	DiseaseFree	59.4	LIVING	34	Stage IB	FEMALE	ASIAN	[Not Available]
0.227473	23.9	DiseaseFree	23.9	LIVING	66	Stage IIB	FEMALE	WHITE	Blood Draw
0.0681532	0.16	DiseaseFree	0.16	LIVING	53	Stage IIA	FEMALE	ASIAN	Tumor Resection
0.0756275	43	DiseaseFree	43	LIVING	79	Stage IIA	FEMALE	WHITE	[Not Available]
0.429187	11.9	Recurred/Progressed	28.9	DECEASED	71	Stage IIIC	FEMALE	WHITE	Blood Draw
0.0665576	0	DiseaseFree	0	LIVING	85	Stage IA	FEMALE	WHITE	Blood Draw
0.368049	14.2	DiseaseFree	14.2	LIVING	77	Stage IIB	FEMALE	WHITE	Tumor Resection
0.302895	8.48	DiseaseFree	8.48	LIVING	38	Stage I	FEMALE	ASIAN	Blood Draw
0.390384	12	DiseaseFree	12	LIVING	62	Stage IIA	FEMALE	WHITE	Tumor Resection
0.0657172	8.51	DiseaseFree	8.51	LIVING	70	Stage I	FEMALE	WHITE	Blood Draw
0.168102	57.6	DiseaseFree	57.6	LIVING	67	Stage IIIC	FEMALE	WHITE	Blood Draw
0.109872	43.3	DiseaseFree	43.3	LIVING	74	Stage I	FEMALE	WHITE	Blood Draw
0.0955303	14.5	DiseaseFree	14.5	LIVING	52	Stage IIA	FEMALE	BLACK OR AFRICAN AMERICAN	[Not Available]
0.130917	0	DiseaseFree	0	LIVING	70	Stage IIIA	FEMALE	WHITE	[Not Available]
0.223076	33.7	DiseaseFree	33.7	LIVING	51	Stage I	FEMALE	WHITE	Blood Draw
0.127363	13.2	DiseaseFree	13.2	LIVING	50	Stage IIB	FEMALE	BLACK OR AFRICAN AMERICAN	Blood Draw
0.39916	13	DiseaseFree	13	LIVING	72	Stage IIA	FEMALE	WHITE	Blood Draw
0.253262	9.66	DiseaseFree	9.66	LIVING	29	Stage IIB	FEMALE	ASIAN	Blood Draw
0.0895604	36.6	Recurred/Progressed	58.8	DECEASED	62	Stage X	FEMALE	WHITE	[Not Available]
0.375158	0.43	DiseaseFree	0.43	LIVING	90	Stage IIA	FEMALE	ASIAN	Blood Draw
0.507093	0.03	DiseaseFree	0.03	LIVING	63	Stage IIA	FEMALE	ASIAN	Blood Draw
0.279482	0.66	DiseaseFree	0.66	LIVING	67	Stage IIA	FEMALE	WHITE	Blood Draw
0.282341	[Not Available]	[Not Available]	[Not Available]	[Not Available]	[Not Available]	[Not Available]	[Not Available]	[Not Available]	Blood Draw
0.105842	139	Recurred/Progressed	170	LIVING	62	Stage IIA	FEMALE	WHITE	Blood Draw
0.340912	43	DiseaseFree	43	LIVING	53	Stage I	FEMALE	WHITE	Blood Draw
0.292677	76.5	DiseaseFree	76.5	LIVING	63	Stage IIB	FEMALE	WHITE	[Not Available]
0.279468	22.1	DiseaseFree	22.1	LIVING	63	Stage IIB	FEMALE	WHITE	Blood Draw
0.333037	[Not Available]	[Not Available]	33.1	DECEASED	68	Stage I	FEMALE	WHITE	Tumor Resection
0.104712	10.3	DiseaseFree	10.3	LIVING	51	Stage IIA	FEMALE	BLACK OR AFRICAN AMERICAN	Blood Draw
0.17254	18.6	DiseaseFree	18.6	LIVING	81	Stage IIIC	FEMALE	WHITE	Surgical Resection
0.182682	23.3	DiseaseFree	23.3	LIVING	61	Stage IIB	FEMALE	WHITE	Blood Draw
0.0738366	10.3	DiseaseFree	10.3	LIVING	62	Stage IIA	FEMALE	WHITE	Blood Draw
0.115586	[Not Available]	[Not Available]	31.5	DECEASED	53	Stage IIIB	FEMALE	WHITE	[Not Available]
0.111355	9.36	DiseaseFree	9.36	LIVING	48	Stage IIA	FEMALE	BLACK OR AFRICAN AMERICAN	Blood Draw
0.230345	110	DiseaseFree	110	LIVING	63	Stage IIA	FEMALE	WHITE	Blood Draw
0.0958774	[Not Available]	[Not Available]	25.8	DECEASED	62	Stage IIA	FEMALE	WHITE	Surgical Resection
0.343551	12.3	DiseaseFree	12.3	LIVING	55	Stage IIIB	FEMALE	WHITE	Blood Draw
0.147012	12	DiseaseFree	12	LIVING	50	Stage IIIC	FEMALE	WHITE	Blood Draw
0.202924	22.1	DiseaseFree	22.1	LIVING	52	Stage IIA	FEMALE	WHITE	Blood Draw
0.362961	5.55	DiseaseFree	5.55	LIVING	64	Stage IIB	FEMALE	WHITE	Blood Draw
0.147106	19.2	DiseaseFree	19.2	LIVING	85	Stage IIB	FEMALE	WHITE	Blood Draw
0.0715829	45.1	DiseaseFree	45.1	LIVING	51	Stage IIIA	FEMALE	WHITE	Surgical Resection
0.254238	53.1	DiseaseFree	53.1	LIVING	62	Stage IIA	FEMALE	WHITE	Blood Draw
0.423332	[Not Available]	[Not Available]	[Not Available]	[Not Available]	[Not Available]	[Not Available]	[Not Available]	[Not Available]	Blood Draw
0.289295	[Not Available]	[Not Available]	123	DECEASED	88	Stage I	FEMALE	WHITE	Tumor Resection
0.253223	62.3	DiseaseFree	62.3	LIVING	58	Stage I	FEMALE	WHITE	Blood Draw
0.290982	[Not Available]	[Not Available]	[Not Available]	[Not Available]	[Not Available]	[Not Available]	[Not Available]	[Not Available]	Blood Draw
0.410953	25.7	DiseaseFree	25.7	LIVING	74	Stage IIIA	FEMALE	WHITE	Blood Draw
0.216388	13.7	DiseaseFree	13.7	LIVING	56	Stage IIIA	FEMALE	WHITE	Blood Draw
0.0831413	21.3	DiseaseFree	21.3	LIVING	62	Stage IIIA	FEMALE	WHITE	Blood Draw
0.277398	[Not Available]	[Not Available]	17.7	DECEASED	79	Stage IIA	FEMALE	WHITE	[Not Available]
0.110486	1.02	DiseaseFree	1.02	LIVING	58	Stage IIB	FEMALE	WHITE	Surgical Resection
0.109984	[Not Available]	[Not Available]	[Not Available]	[Not Available]	[Not Available]	[Not Available]	[Not Available]	[Not Available]	Blood Draw
0.425584	42.8	Recurred/Progressed	43	LIVING	73	Stage IIIA	FEMALE	BLACK OR AFRICAN AMERICAN	Blood Draw
0.136711	19.9	DiseaseFree	19.9	LIVING	34	Stage IIB	FEMALE	WHITE	Tumor Resection
0.142932	17.1	DiseaseFree	17.1	LIVING	36	Stage IIIA	FEMALE	WHITE	Surgical Resection
0.2286	6.67	DiseaseFree	6.67	LIVING	79	Stage IIIC	FEMALE	WHITE	[Not Available]
0.153651	52.9	DiseaseFree	52.9	LIVING	31	Stage I	FEMALE	WHITE	[Not Available]
0.448217	0.33	DiseaseFree	0.33	LIVING	68	Stage IIIA	FEMALE	WHITE	[Not Available]
0.509042	12.1	DiseaseFree	12.1	LIVING	62	Stage IIA	FEMALE	BLACK OR AFRICAN AMERICAN	Blood Draw
0.122518	0.99	DiseaseFree	0.99	LIVING	48	Stage IIB	FEMALE	ASIAN	Surgical Resection
0.127397	36.8	DiseaseFree	36.8	LIVING	45	Stage IIB	FEMALE	WHITE	Blood Draw
0.120595	5.58	DiseaseFree	5.58	LIVING	36	Stage IIIA	FEMALE	WHITE	[Not Available]
0.357816	[Not Available]	[Not Available]	59.5	DECEASED	69	Stage I	FEMALE	WHITE	Blood Draw
0.107674	14.5	DiseaseFree	14.5	LIVING	55	Stage IIB	FEMALE	WHITE	Blood Draw
0.215044	16.9	DiseaseFree	16.9	LIVING	51	Stage IA	FEMALE	BLACK OR AFRICAN AMERICAN	Blood Draw
0.154056	26.2	DiseaseFree	26.2	LIVING	40	Stage IIA	FEMALE	BLACK OR AFRICAN AMERICAN	Tumor Resection
0.171065	0.99	DiseaseFree	0.99	LIVING	46	Stage IIIA	FEMALE	BLACK OR AFRICAN AMERICAN	Blood Draw
0.335203	20.1	DiseaseFree	20.1	LIVING	54	Stage IIA	FEMALE	WHITE	Blood Draw
0.166165	14.7	DiseaseFree	14.7	LIVING	51	Stage IA	FEMALE	WHITE	Blood Draw
0.269124	96	DiseaseFree	96	LIVING	29	Stage IIB	FEMALE	WHITE	[Not Available]
0.191548	77.5	DiseaseFree	77.5	LIVING	63	Stage IIA	FEMALE	WHITE	[Not Available]
0.16562	13.1	DiseaseFree	13.1	LIVING	53	Stage IIIC	FEMALE	WHITE	Blood Draw
0.133792	54.1	DiseaseFree	54.1	LIVING	44	Stage IIA	FEMALE	WHITE	Blood Draw
0.168348	25.7	DiseaseFree	25.7	LIVING	56	Stage IIB	FEMALE	WHITE	Blood Draw
0.131268	23.5	DiseaseFree	23.5	LIVING	74	Stage IIB	FEMALE	WHITE	Blood Draw
0.183545	1.12	DiseaseFree	1.12	LIVING	75	Stage IIB	FEMALE	WHITE	Blood Draw
0.15553	[Not Available]	[Not Available]	[Not Available]	[Not Available]	[Not Available]	[Not Available]	[Not Available]	[Not Available]	Blood Draw
0.0523045	0.33	DiseaseFree	0.33	LIVING	61	Stage IIA	FEMALE	WHITE	[Not Available]
0.204378	[Not Available]	[Not Available]	[Not Available]	[Not Available]	[Not Available]	[Not Available]	[Not Available]	[Not Available]	Surgical Resection
0.351524	45.8	DiseaseFree	45.8	LIVING	58	Stage IIB	MALE	WHITE	Blood Draw
0.0966051	62.5	DiseaseFree	62.5	LIVING	52	Stage II	FEMALE	WHITE	Blood Draw
0.140566	36.2	DiseaseFree	36.2	LIVING	64	Stage I	FEMALE	WHITE	Blood Draw
0.339796	29.9	DiseaseFree	29.9	LIVING	43	Stage IIA	FEMALE	WHITE	Blood Draw
0.138433	52.9	DiseaseFree	52.9	LIVING	48	Stage IIA	FEMALE	WHITE	Tumor Resection
0.136066	[Not Available]	[Not Available]	115	DECEASED	85	Stage IIB	FEMALE	WHITE	Blood Draw
0.423772	22.7	DiseaseFree	22.7	LIVING	71	Stage IA	FEMALE	WHITE	Blood Draw
0.53191	12	DiseaseFree	12	LIVING	79	Stage IIIA	FEMALE	WHITE	Tumor Resection
0.473163	14.1	DiseaseFree	14.1	LIVING	46	Stage IIA	FEMALE	BLACK OR AFRICAN AMERICAN	Blood Draw
0.141471	15.7	DiseaseFree	15.7	LIVING	48	Stage IIB	FEMALE	WHITE	Blood Draw
0.30121	23.4	DiseaseFree	23.4	LIVING	74	Stage IIA	FEMALE	WHITE	Blood Draw
0.334265	57.4	DiseaseFree	57.4	LIVING	45	Stage IIIA	FEMALE	WHITE	Surgical Resection
0.126025	108	DiseaseFree	108	LIVING	44	Stage IIA	FEMALE	WHITE	Blood Draw
0.139235	53.9	DiseaseFree	53.9	LIVING	44	Stage IIIA	FEMALE	WHITE	Blood Draw
0.255097	12	DiseaseFree	12	LIVING	66	Stage IIA	FEMALE	WHITE	Blood Draw
0.268417	82.8	DiseaseFree	82.8	LIVING	76	Stage I	FEMALE	WHITE	Blood Draw
0.0792937	8.9	DiseaseFree	8.9	LIVING	77	Stage IIA	FEMALE	WHITE	Surgical Resection
0.187159	55	DiseaseFree	55	LIVING	51	Stage IIB	FEMALE	WHITE	Blood Draw
0.279092	0.95	DiseaseFree	0.95	LIVING	62	Stage IIB	FEMALE	WHITE	Blood Draw
0.0687696	[Not Available]	[Not Available]	89.1	DECEASED	62	Stage IIA	FEMALE	WHITE	[Not Available]
0.113289	38.2	DiseaseFree	38.2	LIVING	41	Stage IIB	FEMALE	BLACK OR AFRICAN AMERICAN	Surgical Resection
0.111506	53	Recurred/Progressed	59	DECEASED	31	Stage IA	FEMALE	WHITE	[Not Available]
0.306293	82.6	DiseaseFree	82.6	LIVING	77	Stage IIA	FEMALE	WHITE	Blood Draw
0.117969	7.95	DiseaseFree	7.95	LIVING	56	Stage IIB	FEMALE	WHITE	Blood Draw
0.265627	55.3	DiseaseFree	55.3	LIVING	54	Stage IIA	FEMALE	WHITE	[Not Available]
0.146318	[Not Available]	[Not Available]	[Not Available]	[Not Available]	[Not Available]	[Not Available]	[Not Available]	[Not Available]	Surgical Resection
0.225086	0.33	DiseaseFree	0.33	LIVING	63	Stage IIIA	FEMALE	WHITE	[Not Available]
0.0684796	16	DiseaseFree	16	LIVING	40	Stage IIA	FEMALE	WHITE	[Not Available]
0.15058	6.08	DiseaseFree	6.08	LIVING	56	Stage IIIC	FEMALE	WHITE	Blood Draw
0.118986	[Not Available]	[Not Available]	32.1	DECEASED	40	Stage IIA	FEMALE	WHITE	Blood Draw
0.0737922	17.4	DiseaseFree	17.4	LIVING	66	Stage IA	FEMALE	WHITE	Blood Draw
0.0942563	52.4	DiseaseFree	52.4	LIVING	70	Stage IA	FEMALE	BLACK OR AFRICAN AMERICAN	Blood Draw
0.128257	9.4	DiseaseFree	9.4	LIVING	79	Stage IIB	FEMALE	WHITE	Blood Draw
0.325275	0.95	DiseaseFree	0.95	LIVING	45	Stage IIA	FEMALE	WHITE	Blood Draw
0.0567694	22.8	DiseaseFree	22.8	LIVING	58	Stage IIA	FEMALE	BLACK OR AFRICAN AMERICAN	Blood Draw
0.356283	24.8	DiseaseFree	24.8	LIVING	61	Stage IIIA	FEMALE	WHITE	[Not Available]
0.102341	10.4	DiseaseFree	10.4	LIVING	38	Stage IIIA	FEMALE	ASIAN	Blood Draw
0.355626	[Not Available]	[Not Available]	130	DECEASED	77	Stage I	FEMALE	BLACK OR AFRICAN AMERICAN	Blood Draw
0.138032	2.3	DiseaseFree	2.3	LIVING	74	Stage IIA	FEMALE	ASIAN	Blood Draw
0.186994	55	DiseaseFree	55	LIVING	59	Stage IIIC	FEMALE	BLACK OR AFRICAN AMERICAN	Blood Draw
0.0697056	49.4	DiseaseFree	49.4	LIVING	42	Stage IIB	FEMALE	BLACK OR AFRICAN AMERICAN	Surgical Resection
0.174098	13.2	DiseaseFree	13.2	LIVING	49	Stage IIIC	FEMALE	WHITE	Blood Draw
0.0969729	39.7	DiseaseFree	39.7	LIVING	48	Stage IIA	FEMALE	ASIAN	Blood Draw
0.148404	39.6	DiseaseFree	39.6	LIVING	52	Stage IIA	FEMALE	BLACK OR AFRICAN AMERICAN	Blood Draw
0.177603	[Not Available]	[Not Available]	9.92	DECEASED	80	Stage IIIA	FEMALE	WHITE	Surgical Resection
0.446288	[Not Available]	[Not Available]	67.4	DECEASED	78	Stage IIA	FEMALE	WHITE	Blood Draw
0.358028	70.3	DiseaseFree	70.3	LIVING	51	Stage IIA	FEMALE	WHITE	Blood Draw
0.534798	2.56	DiseaseFree	2.56	LIVING	51	Stage IIA	FEMALE	BLACK OR AFRICAN AMERICAN	Blood Draw
0.285536	14.8	DiseaseFree	14.8	LIVING	68	Stage IIB	FEMALE	WHITE	Surgical Resection
0.319391	6.73	DiseaseFree	6.73	LIVING	62	Stage IIIA	FEMALE	WHITE	Blood Draw
0.539895	14.1	DiseaseFree	14.1	LIVING	61	Stage IIIA	FEMALE	WHITE	Blood Draw
0.134428	17.5	DiseaseFree	17.5	LIVING	61	Stage IIIA	FEMALE	BLACK OR AFRICAN AMERICAN	Blood Draw
0.208279	21.9	DiseaseFree	21.9	LIVING	51	Stage IIA	MALE	BLACK OR AFRICAN AMERICAN	Blood Draw
0.35118	69.3	DiseaseFree	69.3	LIVING	49	Stage IIA	FEMALE	BLACK OR AFRICAN AMERICAN	Blood Draw
0.122997	0.66	DiseaseFree	0.66	LIVING	61	Stage IA	FEMALE	WHITE	Blood Draw
0.179656	18.9	DiseaseFree	18.9	LIVING	59	Stage IIB	FEMALE	WHITE	Tumor Resection
0.129078	28.5	DiseaseFree	28.5	LIVING	44	Stage IIA	FEMALE	WHITE	[Not Available]
0.286856	16	DiseaseFree	16	LIVING	68	Stage IIIC	FEMALE	WHITE	Blood Draw
0.21046	2.99	DiseaseFree	2.99	LIVING	62	Stage IA	FEMALE	BLACK OR AFRICAN AMERICAN	Blood Draw
0.128904	20	DiseaseFree	20	LIVING	70	Stage IIIA	FEMALE	BLACK OR AFRICAN AMERICAN	Blood Draw
0.234865	19.3	Recurred/Progressed	61.8	LIVING	47	Stage IIA	FEMALE	WHITE	Blood Draw
0.10556	[Not Available]	[Not Available]	144	DECEASED	73	Stage IIIB	FEMALE	WHITE	Tumor Resection
0.0958171	53.6	DiseaseFree	53.6	LIVING	50	Stage IIIA	FEMALE	WHITE	Blood Draw
0.378359	8.74	DiseaseFree	8.74	LIVING	48	Stage IIB	FEMALE	BLACK OR AFRICAN AMERICAN	Blood Draw
0.40307	27.4	DiseaseFree	27.4	LIVING	40	Stage IIIA	FEMALE	WHITE	Blood Draw
0.171599	2.37	DiseaseFree	2.37	LIVING	50	Stage IIB	FEMALE	WHITE	Blood Draw
0.0956415	26.1	Recurred/Progressed	29.5	LIVING	61	Stage IIB	FEMALE	WHITE	Blood Draw
0.0976662	18.9	DiseaseFree	18.9	LIVING	38	Stage IIB	FEMALE	WHITE	Blood Draw
0.185396	17.2	DiseaseFree	17.2	LIVING	50	Stage IIB	FEMALE	WHITE	Blood Draw
0.0929562	26.7	Recurred/Progressed	35	LIVING	49	Stage IIB	FEMALE	BLACK OR AFRICAN AMERICAN	Blood Draw
0.28843	7.39	DiseaseFree	7.39	LIVING	63	Stage IIIB	FEMALE	WHITE	Blood Draw
0.561296	36.5	DiseaseFree	36.5	LIVING	58	Stage IIA	FEMALE	WHITE	Blood Draw
0.092397	8.28	DiseaseFree	8.28	LIVING	44	Stage IIB	FEMALE	WHITE	Blood Draw
0.0878571	21.9	Recurred/Progressed	30	DECEASED	35	Stage IIB	FEMALE	BLACK OR AFRICAN AMERICAN	Surgical Resection
0.260265	38.2	DiseaseFree	38.2	LIVING	72	Stage IIB	FEMALE	WHITE	Surgical Resection
0.230982	49.9	DiseaseFree	49.9	LIVING	55	Stage IIIC	FEMALE	BLACK OR AFRICAN AMERICAN	Blood Draw
0.396886	19.6	DiseaseFree	19.6	LIVING	71	Stage IIIA	FEMALE	WHITE	Blood Draw
0.116906	47.8	DiseaseFree	47.8	LIVING	29	Stage IA	FEMALE	WHITE	[Not Available]
0.127969	[Not Available]	[Not Available]	121	DECEASED	60	Stage IIB	FEMALE	WHITE	Tumor Resection
0.116609	2.79	DiseaseFree	2.79	LIVING	44	Stage IIB	FEMALE	WHITE	Blood Draw
0.286744	77.3	DiseaseFree	77.3	LIVING	58	Stage IIA	FEMALE	WHITE	Blood Draw
0.275971	[Not Available]	[Not Available]	114	DECEASED	35	Stage IIB	FEMALE	WHITE	Tumor Resection
0.276123	[Not Available]	[Not Available]	114	DECEASED	78	Stage IIA	FEMALE	BLACK OR AFRICAN AMERICAN	Tumor Resection
0.0948855	125	DiseaseFree	125	LIVING	60	Stage IIIA	FEMALE	WHITE	Blood Draw
0.25867	[Not Available]	[Not Available]	[Not Available]	[Not Available]	[Not Available]	[Not Available]	[Not Available]	[Not Available]	Blood Draw
0.348976	2.96	Recurred/Progressed	20	LIVING	60	Stage IIA	FEMALE	WHITE	Blood Draw
0.43975	4.7	DiseaseFree	4.7	LIVING	88	Stage IIIB	FEMALE	BLACK OR AFRICAN AMERICAN	Blood Draw
0.341717	39.3	DiseaseFree	39.3	LIVING	50	Stage IIA	FEMALE	WHITE	Blood Draw
0.382536	10.2	DiseaseFree	10.2	LIVING	75	Stage IIA	FEMALE	WHITE	Blood Draw
0.16105	76.1	DiseaseFree	76.1	LIVING	59	Stage IIB	FEMALE	WHITE	Other method (please specify)
0.0822464	18.1	DiseaseFree	18.1	LIVING	41	Stage IIB	FEMALE	WHITE	Tumor Resection
0.0777145	15.8	DiseaseFree	15.8	LIVING	59	Stage IIIA	FEMALE	WHITE	Tumor Resection
0.14299	1.18	DiseaseFree	1.18	LIVING	47	Stage IIB	FEMALE	WHITE	Blood Draw
0.156146	1.48	DiseaseFree	1.48	LIVING	84	Stage IIB	FEMALE	WHITE	Blood Draw
0.115204	39.6	DiseaseFree	39.6	LIVING	47	Stage IIIA	FEMALE	WHITE	Blood Draw
0.109633	28.5	DiseaseFree	28.5	LIVING	47	Stage IIIA	FEMALE	WHITE	Blood Draw
0.178338	40	DiseaseFree	40	LIVING	49	Stage II	FEMALE	WHITE	Blood Draw
0.0971314	21.2	DiseaseFree	21.2	LIVING	54	Stage IIA	FEMALE	BLACK OR AFRICAN AMERICAN	Surgical Resection
0.246319	109	DiseaseFree	109	LIVING	65	Stage IIA	FEMALE	WHITE	Surgical Resection
0.129778	[Not Available]	[Not Available]	47.3	DECEASED	49	Stage IIA	FEMALE	BLACK OR AFRICAN AMERICAN	Blood Draw
0.458551	4.8	DiseaseFree	4.8	LIVING	36	Stage IIIA	FEMALE	WHITE	Blood Draw
0.259992	0.85	DiseaseFree	0.85	LIVING	47	Stage I	FEMALE	WHITE	Blood Draw
0.132014	19.4	DiseaseFree	19.4	LIVING	51	Stage I	FEMALE	WHITE	[Not Available]
0.147834	21	DiseaseFree	21	LIVING	37	Stage I	FEMALE	WHITE	Blood Draw
0.117288	18.9	DiseaseFree	18.9	LIVING	62	Stage IIA	FEMALE	WHITE	Tumor Resection
0.101355	9.03	DiseaseFree	9.03	LIVING	58	Stage IIA	FEMALE	WHITE	[Not Available]
0.196811	0.03	DiseaseFree	0.03	LIVING	61	Stage IIIA	FEMALE	ASIAN	Surgical Resection
0.119666	[Not Available]	[Not Available]	[Not Available]	[Not Available]	[Not Available]	[Not Available]	[Not Available]	[Not Available]	Blood Draw
0.0715793	18.4	DiseaseFree	18.4	LIVING	78	Stage IIIC	FEMALE	WHITE	Blood Draw
0.0857403	18	DiseaseFree	18	LIVING	47	Stage IB	FEMALE	BLACK OR AFRICAN AMERICAN	Blood Draw
0.165431	52.7	DiseaseFree	52.7	LIVING	83	Stage I	FEMALE	WHITE	Tumor Resection
0.163182	11.9	DiseaseFree	11.9	LIVING	61	Stage IIA	FEMALE	WHITE	Blood Draw
0.130209	76.6	DiseaseFree	76.6	LIVING	57	Stage IIA	FEMALE	WHITE	Surgical Resection
0.107205	40.8	DiseaseFree	40.8	LIVING	54	Stage IIB	FEMALE	ASIAN	Blood Draw
0.0856984	6.8	Recurred/Progressed	7.85	DECEASED	58	Stage IIIC	FEMALE	WHITE	Blood Draw
0.259059	20.1	DiseaseFree	20.1	LIVING	72	Stage IIA	FEMALE	WHITE	Blood Draw
0.101855	[Not Available]	[Not Available]	[Not Available]	[Not Available]	[Not Available]	[Not Available]	[Not Available]	[Not Available]	Blood Draw
0.327439	0	DiseaseFree	0	LIVING	47	Stage IIA	FEMALE	WHITE	Blood Draw
0.251005	11.3	DiseaseFree	11.3	LIVING	40	Stage IIIA	FEMALE	ASIAN	Tumor Resection
0.113848	20.1	DiseaseFree	20.1	LIVING	90	Stage IIA	FEMALE	WHITE	Tumor Resection
0.1557	50.9	DiseaseFree	50.9	LIVING	55	Stage II	FEMALE	WHITE	Blood Draw
0.239094	40.6	DiseaseFree	40.6	LIVING	50	Stage I	FEMALE	WHITE	Blood Draw
0.173575	[Not Available]	[Not Available]	[Not Available]	[Not Available]	[Not Available]	[Not Available]	[Not Available]	[Not Available]	Blood Draw
0.163399	55.4	DiseaseFree	55.4	LIVING	40	Stage IIB	FEMALE	ASIAN	Blood Draw
0.135036	11.6	DiseaseFree	11.6	LIVING	46	Stage IIA	FEMALE	ASIAN	Blood Draw
0.279023	9.89	Recurred/Progressed	10.6	DECEASED	68	Stage IIIA	FEMALE	WHITE	Blood Draw
0.179117	15.7	DiseaseFree	15.7	LIVING	43	Stage IIIC	FEMALE	WHITE	Blood Draw
0.157004	17.7	DiseaseFree	17.7	LIVING	57	Stage IA	FEMALE	WHITE	Tumor Resection
0.129485	11.8	DiseaseFree	11.8	LIVING	35	Stage IIA	FEMALE	[Not Available]	[Not Available]
0.397173	13	DiseaseFree	13	LIVING	56	Stage IA	FEMALE	WHITE	Blood Draw
0.0984582	15.5	DiseaseFree	15.5	LIVING	65	Stage IIIA	FEMALE	WHITE	Blood Draw
0.171935	10.4	DiseaseFree	10.4	LIVING	68	Stage IIA	FEMALE	BLACK OR AFRICAN AMERICAN	Blood Draw
0.0912543	37	DiseaseFree	37	LIVING	79	Stage IIB	FEMALE	WHITE	Blood Draw
0.258579	31	DiseaseFree	31	LIVING	71	Stage IA	FEMALE	BLACK OR AFRICAN AMERICAN	Blood Draw
0.0931484	3.58	DiseaseFree	3.58	LIVING	56	Stage IIA	FEMALE	BLACK OR AFRICAN AMERICAN	Surgical Resection
0.296646	0.33	DiseaseFree	0.33	LIVING	55	Stage IIIA	FEMALE	WHITE	[Not Available]
0.280749	13.9	DiseaseFree	13.9	LIVING	61	Stage IIA	MALE	WHITE	Excisional biopsy
0.0661544	3.88	DiseaseFree	3.88	LIVING	78	Stage IIA	FEMALE	WHITE	Blood Draw
0.1221	17.9	DiseaseFree	17.9	LIVING	54	Stage IIA	FEMALE	BLACK OR AFRICAN AMERICAN	Blood Draw
0.250087	12	DiseaseFree	12	LIVING	53	Stage IIB	FEMALE	ASIAN	Tumor Resection
0.1405	[Not Available]	[Not Available]	[Not Available]	[Not Available]	[Not Available]	[Not Available]	[Not Available]	[Not Available]	Blood Draw
0.130457	94.5	DiseaseFree	94.5	LIVING	61	Stage IIA	FEMALE	WHITE	[Not Available]
0.320427	[Not Available]	[Not Available]	38.6	DECEASED	78	Stage IIB	FEMALE	WHITE	Blood Draw
0.179075	18.1	DiseaseFree	18.1	LIVING	65	Stage IIB	FEMALE	WHITE	Blood Draw
0.121009	33.7	DiseaseFree	33.7	LIVING	80	Stage I	FEMALE	WHITE	Blood Draw
0.236505	6.57	DiseaseFree	6.57	LIVING	68	Stage IIIA	FEMALE	WHITE	Blood Draw
0.219604	35.6	DiseaseFree	35.6	LIVING	43	Stage IIIA	FEMALE	WHITE	Blood Draw
0.0972809	73.5	DiseaseFree	73.5	LIVING	63	Stage I	FEMALE	WHITE	Blood Draw
0.495153	42.5	DiseaseFree	42.5	LIVING	68	Stage IIB	MALE	WHITE	Blood Draw
0.133869	14.2	DiseaseFree	14.2	LIVING	71	Stage IIA	FEMALE	WHITE	Blood Draw
0.224958	0.69	DiseaseFree	0.69	LIVING	54	Stage IIA	FEMALE	WHITE	Blood Draw
0.1455	25.9	DiseaseFree	25.9	LIVING	39	Stage IIIC	FEMALE	WHITE	Blood Draw
0.213695	[Not Available]	[Not Available]	[Not Available]	[Not Available]	[Not Available]	[Not Available]	[Not Available]	[Not Available]	Surgical Resection
0.056018	16.5	DiseaseFree	16.5	LIVING	74	Stage IIA	FEMALE	WHITE	Blood Draw
0.698554	[Not Available]	[Not Available]	5.72	DECEASED	90	Stage IIA	FEMALE	WHITE	Surgical Resection
0.07761	91.8	DiseaseFree	91.8	LIVING	34	Stage IIIA	FEMALE	BLACK OR AFRICAN AMERICAN	Blood Draw
0.220482	101	DiseaseFree	101	LIVING	68	Stage IIB	FEMALE	WHITE	Blood Draw
0.506315	12.5	DiseaseFree	12.5	LIVING	58	Stage IIB	FEMALE	WHITE	Blood Draw
0.293982	15.3	DiseaseFree	15.3	LIVING	81	Stage IIIA	FEMALE	WHITE	Tumor Resection
0.321766	24.2	DiseaseFree	24.2	LIVING	55	Stage IA	FEMALE	WHITE	Blood Draw
0.203991	10.6	DiseaseFree	10.6	LIVING	66	Stage IIA	FEMALE	WHITE	Blood Draw
0.166697	1.68	DiseaseFree	1.68	LIVING	90	Stage IIIA	FEMALE	WHITE	Blood Draw
0.0754723	13.3	DiseaseFree	13.3	LIVING	37	Stage IA	FEMALE	WHITE	Blood Draw
0.119188	35.7	DiseaseFree	35.7	LIVING	28	Stage IIB	FEMALE	WHITE	Blood Draw
0.165594	7.19	DiseaseFree	7.19	LIVING	69	Stage IIB	FEMALE	BLACK OR AFRICAN AMERICAN	Blood Draw
0.29308	[Not Available]	[Not Available]	93.8	DECEASED	45	Stage IIA	FEMALE	WHITE	Surgical Resection
0.193131	[Not Available]	[Not Available]	20.2	DECEASED	55	Stage III	FEMALE	WHITE	Blood Draw
0.133807	[Not Available]	[Not Available]	42.3	DECEASED	83	Stage I	FEMALE	WHITE	Tumor Resection
0.135651	[Not Available]	[Not Available]	25.8	DECEASED	80	Stage IIA	FEMALE	WHITE	Tumor Resection
0.128227	3.25	DiseaseFree	3.25	LIVING	49	Stage IIB	FEMALE	BLACK OR AFRICAN AMERICAN	Blood Draw
0.124411	[Not Available]	[Not Available]	24.6	DECEASED	90	Stage IIIB	FEMALE	WHITE	Tumor Resection
0.125873	45.1	DiseaseFree	45.1	LIVING	54	Stage IIIA	FEMALE	WHITE	[Not Available]
0.668605	40.2	DiseaseFree	40.2	LIVING	56	Stage IIIC	FEMALE	WHITE	Blood Draw
0.208578	32.8	DiseaseFree	32.8	LIVING	45	Stage IIB	FEMALE	WHITE	Blood Draw
0.207014	21.8	DiseaseFree	21.8	LIVING	76	Stage IIIA	FEMALE	WHITE	Blood Draw
0.326655	9.43	DiseaseFree	9.43	LIVING	47	Stage IIB	FEMALE	WHITE	Surgical Resection
0.141849	17.8	DiseaseFree	17.8	LIVING	78	Stage IIA	FEMALE	WHITE	Other method (please specify)
0.101673	22.6	DiseaseFree	22.6	LIVING	71	Stage IIA	FEMALE	WHITE	Blood Draw
0.181031	50.7	DiseaseFree	50.7	LIVING	65	Stage IIB	FEMALE	WHITE	Blood Draw
0.0674929	0.33	DiseaseFree	0.33	LIVING	54	Stage IIA	FEMALE	WHITE	[Not Available]
0.074869	[Not Available]	[Not Available]	72	DECEASED	34	Stage IIA	FEMALE	WHITE	Tumor Resection
0.21314	10.3	DiseaseFree	10.3	LIVING	57	Stage IA	FEMALE	BLACK OR AFRICAN AMERICAN	Surgical Resection
0.107447	13.5	DiseaseFree	13.5	LIVING	63	Stage IIB	FEMALE	WHITE	Blood Draw
0.0930877	0.76	DiseaseFree	0.76	LIVING	64	Stage IA	FEMALE	WHITE	Blood Draw
0.120198	62	DiseaseFree	62	LIVING	61	Stage I	FEMALE	WHITE	Surgical Resection
0.165991	66.1	Recurred/Progressed	114	DECEASED	40	Stage IIIA	FEMALE	WHITE	[Not Available]
0.101268	23.5	Recurred/Progressed	28.3	DECEASED	62	Stage IIB	FEMALE	WHITE	[Not Available]
0.34588	17.5	DiseaseFree	17.5	LIVING	48	Stage IA	FEMALE	WHITE	Tumor Resection
0.32438	10.9	DiseaseFree	10.9	LIVING	48	Stage IIA	FEMALE	ASIAN	Tumor Resection
0.157165	16.9	DiseaseFree	16.9	LIVING	59	Stage II	FEMALE	WHITE	Blood Draw
0.20516	90.8	DiseaseFree	90.8	LIVING	50	Stage I	FEMALE	WHITE	Blood Draw
0.0837975	20.2	DiseaseFree	20.2	LIVING	49	Stage IIB	FEMALE	WHITE	[Not Available]
0.111157	19.9	DiseaseFree	19.9	LIVING	44	Stage IIA	FEMALE	BLACK OR AFRICAN AMERICAN	Blood Draw
0.132015	10	Recurred/Progressed	17.1	LIVING	52	Stage IIA	FEMALE	WHITE	Surgical Resection
0.220368	23.7	DiseaseFree	23.7	LIVING	50	Stage IIA	FEMALE	BLACK OR AFRICAN AMERICAN	Surgical Resection
0.211875	6.11	DiseaseFree	6.11	LIVING	66	Stage IA	FEMALE	WHITE	Blood Draw
0.183593	37.8	DiseaseFree	37.8	LIVING	46	Stage I	FEMALE	WHITE	[Not Available]
0.102449	22.2	DiseaseFree	22.2	LIVING	48	Stage IA	FEMALE	BLACK OR AFRICAN AMERICAN	Blood Draw
0.338258	[Not Available]	[Not Available]	[Not Available]	[Not Available]	[Not Available]	[Not Available]	[Not Available]	[Not Available]	Blood Draw
0.220153	[Not Available]	[Not Available]	91.9	DECEASED	68	Stage IIA	FEMALE	WHITE	Tumor Resection
0.462919	[Not Available]	[Not Available]	26	DECEASED	87	Stage IIB	FEMALE	WHITE	Blood Draw
0.47394	40.4	DiseaseFree	40.4	LIVING	41	Stage IIB	FEMALE	BLACK OR AFRICAN AMERICAN	Blood Draw
0.408236	0	DiseaseFree	0	LIVING	38	Stage IIA	FEMALE	WHITE	Blood Draw
0.382413	[Not Available]	[Not Available]	5.65	DECEASED	70	Stage IIIA	FEMALE	WHITE	Blood Draw
0.145801	53.3	DiseaseFree	53.3	LIVING	47	Stage IIA	FEMALE	WHITE	Surgical Resection
0.1164	19	DiseaseFree	19	LIVING	54	Stage IIA	FEMALE	WHITE	Tumor Resection
0.292839	39.8	DiseaseFree	39.8	LIVING	50	Stage IIIA	FEMALE	WHITE	Surgical Resection
0.163991	7.23	DiseaseFree	7.23	LIVING	39	Stage IIB	FEMALE	BLACK OR AFRICAN AMERICAN	Blood Draw
0.314064	53.2	DiseaseFree	53.2	LIVING	46	Stage IIIC	FEMALE	WHITE	Surgical Resection
0.187083	14	DiseaseFree	14	LIVING	56	Stage IA	FEMALE	WHITE	Tumor Resection
0.300182	103	DiseaseFree	103	LIVING	57	Stage IIB	FEMALE	WHITE	Blood Draw
0.0772107	6.31	Recurred/Progressed	13.4	LIVING	79	Stage IIA	FEMALE	WHITE	Blood Draw
0.118796	16.3	DiseaseFree	16.3	LIVING	48	Stage IIIC	MALE	WHITE	Blood Draw
0.282803	0.72	DiseaseFree	0.72	LIVING	60	Stage II	FEMALE	WHITE	Blood Draw
0.154146	14.9	DiseaseFree	14.9	LIVING	40	Stage IIB	FEMALE	WHITE	Blood Draw
0.127048	13.5	DiseaseFree	13.5	LIVING	52	Stage IIB	FEMALE	WHITE	Blood Draw
0.112141	3.42	DiseaseFree	3.42	LIVING	59	Stage IIB	FEMALE	BLACK OR AFRICAN AMERICAN	[Not Available]
0.0956669	17.4	DiseaseFree	17.4	LIVING	44	Stage IIA	FEMALE	WHITE	Blood Draw
0.429695	5.32	DiseaseFree	5.32	LIVING	67	Stage IIIA	FEMALE	WHITE	[Not Available]
0.0998281	[Not Available]	[Not Available]	[Not Available]	DECEASED	47	Stage IIB	FEMALE	WHITE	Blood Draw
0.111252	1.54	DiseaseFree	1.54	LIVING	74	Stage IIIC	FEMALE	WHITE	Blood Draw
0.204906	[Not Available]	[Not Available]	45.6	DECEASED	44	Stage IIIA	FEMALE	WHITE	Tumor Resection
0.0878685	0.33	DiseaseFree	0.33	LIVING	54	Stage IIIA	FEMALE	WHITE	[Not Available]
0.174638	28.8	DiseaseFree	28.8	LIVING	47	Stage IIA	FEMALE	WHITE	[Not Available]
0.0735793	[Not Available]	[Not Available]	[Not Available]	[Not Available]	[Not Available]	[Not Available]	[Not Available]	[Not Available]	Blood Draw
0.284304	8.77	Recurred/Progressed	93.6	LIVING	39	Stage IIA	FEMALE	ASIAN	[Not Available]
0.357004	0.99	DiseaseFree	0.99	LIVING	75	Stage IIA	FEMALE	BLACK OR AFRICAN AMERICAN	Blood Draw
0.0677861	16.5	DiseaseFree	16.5	LIVING	63	Stage IA	FEMALE	[Not Available]	[Not Available]
0.249537	28.4	DiseaseFree	28.4	LIVING	64	Stage IIA	FEMALE	WHITE	[Not Available]
0.134233	38.8	DiseaseFree	38.8	LIVING	45	Stage IIIC	FEMALE	[Not Available]	Blood Draw
0.16851	43.7	DiseaseFree	43.7	LIVING	46	Stage IIA	FEMALE	WHITE	Blood Draw
0.165725	29.8	DiseaseFree	29.8	LIVING	43	Stage IIA	FEMALE	WHITE	Blood Draw
0.0740419	3.25	DiseaseFree	3.25	LIVING	56	Stage IIA	FEMALE	ASIAN	Blood Draw
0.372431	33.9	DiseaseFree	33.9	LIVING	72	Stage IIA	FEMALE	WHITE	Blood Draw
0.0948823	0.92	DiseaseFree	0.92	LIVING	76	Stage IIIA	FEMALE	WHITE	Blood Draw
0.091707	38.3	DiseaseFree	38.3	LIVING	57	Stage IIB	FEMALE	BLACK OR AFRICAN AMERICAN	Blood Draw
0.0770278	2.27	DiseaseFree	2.27	LIVING	48	Stage IIIB	FEMALE	[Not Available]	Blood Draw
0.30368	21.3	DiseaseFree	21.3	LIVING	60	Stage IIB	FEMALE	WHITE	Blood Draw
0.185527	6.14	DiseaseFree	6.14	LIVING	66	Stage IIB	FEMALE	BLACK OR AFRICAN AMERICAN	Blood Draw
0.163713	[Not Available]	[Not Available]	77.6	DECEASED	73	Stage IIA	FEMALE	BLACK OR AFRICAN AMERICAN	Surgical Resection
0.217293	40.5	DiseaseFree	40.5	LIVING	65	Stage IIA	FEMALE	WHITE	Blood Draw
0.0856994	[Not Available]	[Not Available]	33	DECEASED	74	Stage IIIA	FEMALE	WHITE	[Not Available]
0.175692	17.1	DiseaseFree	17.1	LIVING	65	Stage II	FEMALE	WHITE	Blood Draw
0.106556	11.1	DiseaseFree	11.1	LIVING	60	Stage IA	FEMALE	WHITE	Surgical Resection
0.30554	17.1	DiseaseFree	17.1	LIVING	53	Stage IIA	FEMALE	WHITE	[Not Available]
0.287943	14.1	DiseaseFree	14.1	LIVING	52	Stage IB	FEMALE	BLACK OR AFRICAN AMERICAN	Blood Draw
0.104977	0.23	DiseaseFree	0.23	LIVING	58	Stage IIB	FEMALE	ASIAN	Blood Draw
0.168669	1.08	Recurred/Progressed	8.94	LIVING	41	Stage IB	FEMALE	BLACK OR AFRICAN AMERICAN	Blood Draw
0.157525	28.4	DiseaseFree	28.4	LIVING	57	Stage I	FEMALE	WHITE	Blood Draw
0.118524	0.53	DiseaseFree	0.53	LIVING	69	Stage IIA	FEMALE	WHITE	Blood Draw
0.346512	38.5	DiseaseFree	38.5	LIVING	78	Stage IIIA	FEMALE	BLACK OR AFRICAN AMERICAN	Blood Draw
0.0921239	32.3	DiseaseFree	32.3	LIVING	46	Stage IIIA	FEMALE	WHITE	Blood Draw
0.256645	[Not Available]	[Not Available]	[Not Available]	[Not Available]	[Not Available]	[Not Available]	[Not Available]	[Not Available]	Blood Draw
0.238455	40.8	DiseaseFree	40.8	LIVING	43	Stage I	FEMALE	WHITE	[Not Available]
0.476074	4.5	DiseaseFree	4.5	LIVING	61	Stage IA	FEMALE	BLACK OR AFRICAN AMERICAN	Blood Draw
0.148799	6.34	DiseaseFree	6.34	LIVING	61	Stage IIA	FEMALE	WHITE	Blood Draw
0.246198	20.4	DiseaseFree	20.4	LIVING	54	Stage IIB	FEMALE	WHITE	Blood Draw
0.387005	16.6	DiseaseFree	16.6	LIVING	61	Stage IA	FEMALE	WHITE	Blood Draw
0.0992188	11.3	DiseaseFree	11.3	LIVING	50	Stage IIA	FEMALE	ASIAN	Tumor Resection
0.0535621	12	DiseaseFree	12	LIVING	48	Stage IIA	FEMALE	WHITE	Blood Draw
0.0720692	2.1	DiseaseFree	2.1	LIVING	70	Stage IIIC	FEMALE	WHITE	Blood Draw
0.315459	4.43	DiseaseFree	4.43	LIVING	75	Stage IIA	FEMALE	BLACK OR AFRICAN AMERICAN	Blood Draw
0.22291	34.4	DiseaseFree	34.4	LIVING	54	Stage IIIA	FEMALE	WHITE	[Not Available]
0.114441	24.5	DiseaseFree	24.5	LIVING	45	Stage IIA	FEMALE	WHITE	Blood Draw
0.0855273	48.8	DiseaseFree	48.8	LIVING	60	Stage IIIA	FEMALE	WHITE	Tumor Resection
0.189691	17.4	DiseaseFree	17.4	LIVING	62	Stage IIIA	FEMALE	WHITE	Blood Draw
0.257042	51.2	DiseaseFree	51.2	LIVING	70	Stage I	FEMALE	WHITE	Blood Draw
0.156253	33.3	Recurred/Progressed	39.8	LIVING	68	Stage IIIC	FEMALE	WHITE	Blood Draw
0.111156	24.1	DiseaseFree	24.1	LIVING	43	Stage IIIC	FEMALE	BLACK OR AFRICAN AMERICAN	Surgical Resection
0.0702319	18.4	Recurred/Progressed	18.6	LIVING	39	Stage IIIA	FEMALE	WHITE	[Not Available]
0.211555	19	Recurred/Progressed	21.4	DECEASED	40	Stage IIIA	FEMALE	BLACK OR AFRICAN AMERICAN	Blood Draw
0.108005	53.9	DiseaseFree	53.9	LIVING	55	Stage IIIA	FEMALE	WHITE	Blood Draw
0.0761075	5.29	DiseaseFree	5.29	LIVING	66	Stage IIA	FEMALE	WHITE	Blood Draw
0.294066	14.7	Recurred/Progressed	18.3	DECEASED	58	Stage X	FEMALE	BLACK OR AFRICAN AMERICAN	Blood Draw
0.0801159	45.5	DiseaseFree	45.5	LIVING	56	Stage IIA	FEMALE	WHITE	Other method (please specify)
0.301541	1.38	DiseaseFree	1.38	LIVING	63	Stage IA	FEMALE	WHITE	Surgical Resection
0.200998	15.6	DiseaseFree	15.6	LIVING	84	Stage IIIA	FEMALE	WHITE	Blood Draw
0.175133	10.5	DiseaseFree	10.5	LIVING	56	Stage IIA	FEMALE	WHITE	Blood Draw
0.105035	16.4	DiseaseFree	16.4	LIVING	49	Stage IIIA	FEMALE	WHITE	Surgical Resection
0.181246	15.4	DiseaseFree	15.4	LIVING	46	Stage IA	FEMALE	WHITE	[Not Available]
0.52102	68.1	DiseaseFree	68.1	LIVING	54	Stage I	FEMALE	WHITE	Surgical Resection
0.111408	127	Recurred/Progressed	189	LIVING	61	Stage IIB	FEMALE	WHITE	Blood Draw
0.179454	18.7	DiseaseFree	18.7	LIVING	54	Stage IIB	FEMALE	WHITE	Tumor Resection
0.196298	0.69	DiseaseFree	0.69	LIVING	87	Stage IIB	FEMALE	WHITE	Blood Draw
0.274462	0	DiseaseFree	0	LIVING	71	Stage IIB	FEMALE	WHITE	Blood Draw
0.120678	7.33	DiseaseFree	7.33	LIVING	68	Stage IA	FEMALE	WHITE	Blood Draw
0.166084	3.19	DiseaseFree	3.19	LIVING	50	Stage IA	FEMALE	BLACK OR AFRICAN AMERICAN	Other method (please specify)
0.383261	40	DiseaseFree	40	LIVING	80	Stage I	FEMALE	WHITE	Blood Draw
0.0758563	[Not Available]	[Not Available]	82.8	DECEASED	55	Stage I	FEMALE	WHITE	Tumor Resection
0.101088	16.5	DiseaseFree	16.5	LIVING	50	Stage IIIA	FEMALE	WHITE	Blood Draw
0.112819	83	DiseaseFree	83	LIVING	45	Stage IIB	FEMALE	BLACK OR AFRICAN AMERICAN	Blood Draw
0.415116	12.3	DiseaseFree	12.3	LIVING	59	Stage IIA	FEMALE	ASIAN	Tumor Resection
0.118562	14.5	DiseaseFree	14.5	LIVING	62	Stage IA	FEMALE	WHITE	[Not Available]
0.0878727	51.7	DiseaseFree	51.7	LIVING	57	Stage IIA	FEMALE	WHITE	Surgical Resection
0.214211	34.8	DiseaseFree	34.8	LIVING	62	Stage I	FEMALE	WHITE	Blood Draw
0.582888	1.12	DiseaseFree	1.12	LIVING	72	Stage IIA	FEMALE	BLACK OR AFRICAN AMERICAN	Blood Draw
0.61367	20.4	DiseaseFree	20.4	LIVING	80	Stage IIIC	FEMALE	WHITE	Blood Draw
0.0510376	44.1	Recurred/Progressed	68.9	DECEASED	61	Stage IIB	FEMALE	BLACK OR AFRICAN AMERICAN	[Not Available]
0.265362	[Not Available]	[Not Available]	[Not Available]	[Not Available]	[Not Available]	[Not Available]	[Not Available]	[Not Available]	Surgical Resection
0.201279	22.4	Recurred/Progressed	33.9	DECEASED	62	Stage IIIA	FEMALE	BLACK OR AFRICAN AMERICAN	Blood Draw
0.178542	0.23	DiseaseFree	0.23	LIVING	41	Stage IIA	FEMALE	WHITE	Blood Draw
0.274054	5.52	DiseaseFree	5.52	LIVING	77	Stage IIB	FEMALE	[Not Available]	Blood Draw
0.218926	19.4	DiseaseFree	19.4	LIVING	59	Stage IIB	FEMALE	WHITE	Blood Draw
0.0825685	14.8	DiseaseFree	14.8	LIVING	74	Stage IB	FEMALE	BLACK OR AFRICAN AMERICAN	Blood Draw
0.22126	0.03	DiseaseFree	0.03	LIVING	60	Stage IIIB	FEMALE	ASIAN	Blood Draw
0.340888	12.7	Recurred/Progressed	17.2	DECEASED	50	Stage IIIA	FEMALE	WHITE	Blood Draw
0.201079	10.6	DiseaseFree	10.6	LIVING	62	Stage IIA	FEMALE	WHITE	Blood Draw
0.274499	12.3	DiseaseFree	12.3	LIVING	59	Stage IIIA	FEMALE	WHITE	[Not Available]
0.123334	194	DiseaseFree	194	LIVING	46	Stage IIB	FEMALE	WHITE	Blood Draw
0.165367	20.9	DiseaseFree	20.9	LIVING	52	Stage IIB	FEMALE	WHITE	Blood Draw
0.16745	0.3	DiseaseFree	0.3	LIVING	69	Stage IIIA	FEMALE	WHITE	Blood Draw
0.275253	35.2	DiseaseFree	35.2	LIVING	65	Stage IIA	FEMALE	WHITE	Blood Draw
0.130398	[Not Available]	[Not Available]	72	DECEASED	44	Stage IA	FEMALE	WHITE	Blood Draw
0.151254	22.3	DiseaseFree	22.3	LIVING	53	Stage IIIA	FEMALE	BLACK OR AFRICAN AMERICAN	Blood Draw
0.482895	5.09	Recurred/Progressed	8.74	DECEASED	84	Stage IIIC	FEMALE	BLACK OR AFRICAN AMERICAN	Surgical Resection
0.0888138	[Not Available]	[Not Available]	[Not Available]	[Not Available]	[Not Available]	[Not Available]	[Not Available]	[Not Available]	[Not Available]
0.511476	42.8	DiseaseFree	42.8	LIVING	62	Stage III	FEMALE	WHITE	Blood Draw
0.236259	[Not Available]	[Not Available]	55	DECEASED	69	Stage IIB	FEMALE	WHITE	Tumor Resection
0.077239	23	DiseaseFree	23	LIVING	82	Stage I	FEMALE	WHITE	[Not Available]
0.290104	6.41	Recurred/Progressed	37.5	LIVING	67	Stage IIB	FEMALE	WHITE	[Not Available]
0.143696	6.44	DiseaseFree	6.44	LIVING	46	Stage IIB	FEMALE	WHITE	Blood Draw
0.265004	6.9	DiseaseFree	6.9	LIVING	64	Stage IA	FEMALE	WHITE	Blood Draw
0.268226	18.2	DiseaseFree	18.2	LIVING	59	Stage IIIC	FEMALE	WHITE	Surgical Resection
0.228414	43.6	DiseaseFree	43.6	LIVING	67	Stage IIA	FEMALE	WHITE	Blood Draw
0.378731	15.1	DiseaseFree	15.1	LIVING	84	Stage IIA	FEMALE	WHITE	Blood Draw
0.336421	0.23	DiseaseFree	0.23	LIVING	68	Stage IA	FEMALE	ASIAN	Blood Draw
0.114113	24.6	DiseaseFree	24.6	LIVING	59	Stage IIA	FEMALE	[Not Available]	Blood Draw
0.0728414	19.3	Recurred/Progressed	23.6	LIVING	79	Stage IIA	FEMALE	WHITE	Blood Draw
0.114041	12.7	DiseaseFree	12.7	LIVING	53	Stage IIA	FEMALE	WHITE	Tumor Resection
0.425746	0.03	DiseaseFree	0.03	LIVING	56	Stage IIA	FEMALE	ASIAN	Excisional Biopsy
0.299896	48.1	DiseaseFree	48.1	LIVING	52	Stage IIA	FEMALE	WHITE	Blood Draw
0.135327	18.9	DiseaseFree	18.9	LIVING	50	Stage IIA	FEMALE	BLACK OR AFRICAN AMERICAN	Surgical Resection
0.211504	46.5	DiseaseFree	46.5	LIVING	64	Stage IIA	FEMALE	WHITE	[Not Available]
0.214425	19.3	DiseaseFree	19.3	LIVING	61	Stage IIA	FEMALE	WHITE	[Not Available]
0.1486	24.1	DiseaseFree	24.1	LIVING	42	Stage IIB	FEMALE	WHITE	Blood Draw
0.222781	9.99	DiseaseFree	9.99	LIVING	55	Stage IIIA	FEMALE	WHITE	Blood Draw
0.247512	42.3	DiseaseFree	42.3	LIVING	58	Stage I	FEMALE	WHITE	Blood Draw
0.33463	1.81	DiseaseFree	1.81	LIVING	65	Stage IIA	FEMALE	BLACK OR AFRICAN AMERICAN	Blood Draw
0.377015	43	DiseaseFree	43	LIVING	49	Stage IIA	FEMALE	WHITE	Blood Draw
0.218957	32	DiseaseFree	32	LIVING	46	Stage IA	FEMALE	BLACK OR AFRICAN AMERICAN	Blood Draw
0.0985721	31.7	DiseaseFree	31.7	LIVING	46	Stage IIA	FEMALE	BLACK OR AFRICAN AMERICAN	Blood Draw
0.165607	22.4	DiseaseFree	22.4	LIVING	63	Stage IIA	FEMALE	WHITE	Surgical Resection
0.156312	12.6	DiseaseFree	12.6	LIVING	69	Stage IIA	FEMALE	WHITE	Blood Draw
0.188842	53.3	DiseaseFree	53.3	LIVING	54	Stage I	FEMALE	BLACK OR AFRICAN AMERICAN	Blood Draw
0.300337	6.9	DiseaseFree	6.9	LIVING	84	Stage IIA	FEMALE	WHITE	Blood Draw
0.082267	21.6	DiseaseFree	21.6	LIVING	53	Stage IIIA	FEMALE	WHITE	[Not Available]
0.460601	56.1	DiseaseFree	56.1	LIVING	58	Stage IIA	FEMALE	WHITE	Surgical Resection
0.197013	13.5	DiseaseFree	13.5	LIVING	59	Stage IA	FEMALE	WHITE	Blood Draw
0.0496229	3.88	DiseaseFree	3.88	LIVING	50	Stage IIA	FEMALE	BLACK OR AFRICAN AMERICAN	Blood Draw
0.15992	[Not Available]	[Not Available]	[Not Available]	[Not Available]	[Not Available]	[Not Available]	[Not Available]	[Not Available]	Blood Draw
0.25001	7.36	DiseaseFree	7.36	LIVING	70	Stage II	FEMALE	WHITE	Blood Draw
0.300122	21.2	DiseaseFree	21.2	LIVING	64	Stage IIA	FEMALE	WHITE	Blood Draw
0.124652	27.3	DiseaseFree	27.3	LIVING	72	Stage IIIA	FEMALE	BLACK OR AFRICAN AMERICAN	Blood Draw
0.179645	27.6	DiseaseFree	27.6	LIVING	64	Stage IA	FEMALE	WHITE	Blood Draw
0.106186	37.4	DiseaseFree	37.4	LIVING	74	Stage I	FEMALE	WHITE	Blood Draw
0.193605	0.79	DiseaseFree	0.79	LIVING	42	Stage IIB	FEMALE	WHITE	Blood Draw
0.306839	0	DiseaseFree	0	LIVING	34	Stage IIIC	FEMALE	ASIAN	Tumor Resection
0.278248	[Not Available]	[Not Available]	[Not Available]	[Not Available]	[Not Available]	[Not Available]	[Not Available]	[Not Available]	Blood Draw
0.096277	14.5	DiseaseFree	14.5	LIVING	54	Stage IIIC	FEMALE	WHITE	Blood Draw
0.116372	48.3	DiseaseFree	48.3	LIVING	40	Stage IIIA	FEMALE	WHITE	Blood Draw
0.286052	56.9	DiseaseFree	56.9	LIVING	47	Stage I	FEMALE	WHITE	Blood Draw
0.145132	27.5	DiseaseFree	27.5	LIVING	64	Stage IIIA	FEMALE	WHITE	[Not Available]
0.176144	20	DiseaseFree	20	LIVING	48	Stage IA	FEMALE	WHITE	Blood Draw
0.232494	42.7	DiseaseFree	42.7	LIVING	53	Stage IIA	FEMALE	BLACK OR AFRICAN AMERICAN	Blood Draw
0.124206	23.9	DiseaseFree	23.9	LIVING	58	Stage IIA	FEMALE	WHITE	[Not Available]
0.0668491	22.2	DiseaseFree	22.2	LIVING	60	Stage I	FEMALE	WHITE	Blood Draw
0.263174	0.72	DiseaseFree	0.72	LIVING	71	Stage IIA	FEMALE	WHITE	Blood Draw
0.141708	3.65	DiseaseFree	3.65	LIVING	46	Stage IIA	FEMALE	BLACK OR AFRICAN AMERICAN	Blood Draw
0.240659	[Not Available]	[Not Available]	23.8	DECEASED	56	Stage IIIB	FEMALE	WHITE	[Not Available]
0.203966	36.8	DiseaseFree	36.8	LIVING	61	Stage IIIA	FEMALE	WHITE	Tumor Resection
0.0819259	54	Recurred/Progressed	66.7	LIVING	59	Stage IIB	FEMALE	WHITE	[Not Available]
0.35827	21.9	DiseaseFree	21.9	LIVING	63	Stage IIIC	FEMALE	WHITE	[Not Available]
0.0944923	65.5	DiseaseFree	65.5	LIVING	42	Stage IIB	FEMALE	WHITE	[Not Available]
0.0789509	19.2	DiseaseFree	19.2	LIVING	41	Stage IIIA	FEMALE	WHITE	Surgical Resection
0.0992316	16.7	DiseaseFree	16.7	LIVING	40	Stage IIA	FEMALE	WHITE	Blood Draw
0.165273	[Not Available]	[Not Available]	63.3	DECEASED	66	Stage IIIA	FEMALE	WHITE	Tumor Resection
0.0568084	17.8	DiseaseFree	17.8	LIVING	80	Stage IIIA	FEMALE	WHITE	Blood Draw
0.21119	0.62	DiseaseFree	0.62	LIVING	51	Stage IIIC	FEMALE	WHITE	Blood Draw
0.135212	109	DiseaseFree	109	LIVING	80	Stage IA	FEMALE	BLACK OR AFRICAN AMERICAN	Blood Draw
0.214563	108	DiseaseFree	108	LIVING	54	Stage IIB	FEMALE	ASIAN	Blood Draw
0.143242	[Not Available]	[Not Available]	49.5	DECEASED	67	Stage IIB	FEMALE	WHITE	Blood Draw
0.0702649	12.2	DiseaseFree	12.2	LIVING	48	Stage IIB	FEMALE	ASIAN	Blood Draw
0.0721475	20.2	DiseaseFree	20.2	LIVING	65	Stage I	FEMALE	WHITE	Blood Draw
0.162933	38.3	DiseaseFree	38.3	LIVING	61	Stage IIB	FEMALE	WHITE	Blood Draw
0.24903	48.1	DiseaseFree	48.1	LIVING	54	Stage IIA	FEMALE	WHITE	Blood Draw
0.26959	18.1	DiseaseFree	18.1	LIVING	62	Stage IIB	FEMALE	WHITE	Surgical Resection
0.284701	20.9	DiseaseFree	20.9	LIVING	55	Stage IIB	FEMALE	BLACK OR AFRICAN AMERICAN	Blood Draw
0.0947387	40.1	DiseaseFree	40.1	LIVING	54	Stage IIB	FEMALE	WHITE	[Not Available]
0.121639	25.7	DiseaseFree	25.7	LIVING	62	Stage IIIA	FEMALE	WHITE	Blood Draw
0.166938	23.9	Recurred/Progressed	30.1	LIVING	59	Stage IIA	FEMALE	WHITE	Tumor Resection
0.167291	27.6	DiseaseFree	27.6	LIVING	63	Stage IIA	FEMALE	BLACK OR AFRICAN AMERICAN	Blood Draw
0.135235	9.79	DiseaseFree	9.79	LIVING	66	Stage IIB	FEMALE	BLACK OR AFRICAN AMERICAN	Blood Draw
0.115146	12.2	DiseaseFree	12.2	LIVING	77	Stage IA	FEMALE	WHITE	Blood Draw
0.484554	6.8	DiseaseFree	6.8	LIVING	71	Stage IIB	FEMALE	BLACK OR AFRICAN AMERICAN	Blood Draw
0.0845742	[Not Available]	[Not Available]	83.3	DECEASED	80	Stage IIB	FEMALE	WHITE	Blood Draw
0.0804846	54.1	DiseaseFree	54.1	LIVING	52	Stage IIB	FEMALE	WHITE	Blood Draw
0.327603	0.36	DiseaseFree	0.36	LIVING	58	Stage IIA	FEMALE	ASIAN	Blood Draw
0.0851741	14.7	DiseaseFree	14.7	LIVING	46	Stage IIB	FEMALE	WHITE	Blood Draw
0.138042	[Not Available]	[Not Available]	[Not Available]	[Not Available]	[Not Available]	[Not Available]	[Not Available]	[Not Available]	Blood Draw
0.10941	49	DiseaseFree	49	LIVING	59	Stage IIIA	FEMALE	WHITE	[Not Available]
0.120449	12.5	DiseaseFree	12.5	LIVING	62	Stage IIA	FEMALE	WHITE	Blood Draw
0.0908129	10.6	DiseaseFree	10.6	LIVING	50	Stage IIIC	FEMALE	WHITE	Blood Draw
0.362338	0	DiseaseFree	0	LIVING	63	Stage IIA	FEMALE	WHITE	Other Method (please specify)
0.248323	57.3	DiseaseFree	57.3	LIVING	51	Stage IIB	FEMALE	WHITE	[Not Available]
0.079621	19.6	DiseaseFree	19.6	LIVING	40	Stage IIA	FEMALE	WHITE	Blood Draw
0.0905416	[Not Available]	[Not Available]	57.8	DECEASED	48	Stage IIB	FEMALE	WHITE	Blood Draw
0.158628	8.8	DiseaseFree	8.8	LIVING	46	Stage IIIC	FEMALE	WHITE	Surgical Resection
0.268113	1.54	DiseaseFree	1.54	LIVING	74	Stage IIA	FEMALE	WHITE	Blood Draw
0.193097	1.94	DiseaseFree	1.94	LIVING	51	Stage IIA	FEMALE	WHITE	Blood Draw
0.094435	24.9	DiseaseFree	24.9	LIVING	46	Stage IIA	FEMALE	WHITE	[Not Available]
0.104432	43.5	DiseaseFree	43.5	LIVING	47	Stage IIA	FEMALE	WHITE	Tumor Resection
0.340209	27.2	DiseaseFree	27.2	LIVING	59	Stage IA	FEMALE	WHITE	Blood Draw
0.282277	25.9	DiseaseFree	25.9	LIVING	56	Stage IIB	FEMALE	WHITE	Blood Draw
0.217824	47.1	DiseaseFree	47.1	LIVING	37	Stage IIB	FEMALE	WHITE	Blood Draw
0.0591291	35.9	Recurred/Progressed	41.1	LIVING	55	Stage IIB	FEMALE	WHITE	Blood Draw
0.17568	42.3	DiseaseFree	42.3	LIVING	77	Stage IIA	FEMALE	WHITE	[Not Available]
0.154404	1.31	DiseaseFree	1.31	LIVING	66	Stage IIA	FEMALE	WHITE	Blood Draw
0.255757	14.7	DiseaseFree	14.7	LIVING	62	Stage IIB	FEMALE	WHITE	[Not Available]
0.0828538	8.28	DiseaseFree	8.28	LIVING	59	Stage IIA	FEMALE	ASIAN	Blood Draw
0.0476082	103	DiseaseFree	103	LIVING	38	Stage IIA	FEMALE	WHITE	[Not Available]
0.242481	13.4	DiseaseFree	13.4	LIVING	75	Stage IIA	FEMALE	WHITE	Surgical Resection
0.204693	25.9	Recurred/Progressed	34.1	LIVING	45	Stage IIIA	FEMALE	WHITE	Blood Draw
0.0942948	65.6	DiseaseFree	65.6	LIVING	43	Stage IIIA	FEMALE	WHITE	Blood Draw
0.15171	99.2	DiseaseFree	99.2	LIVING	72	Stage IIA	FEMALE	BLACK OR AFRICAN AMERICAN	[Not Available]
0.176454	61.8	DiseaseFree	61.8	LIVING	84	Stage IIIB	MALE	WHITE	Blood Draw
0.260538	18.1	DiseaseFree	18.1	LIVING	90	Stage IIIC	FEMALE	WHITE	Blood Draw
0.221992	14.7	Recurred/Progressed	12.4	DECEASED	85	Stage IIIB	FEMALE	WHITE	Surgical Resection
0.0914307	14.3	DiseaseFree	14.3	LIVING	61	Stage IIB	FEMALE	WHITE	Blood Draw
0.1776	[Not Available]	[Not Available]	79.6	DECEASED	67	Stage IIB	FEMALE	WHITE	Blood Draw
0.0759723	15.9	Recurred/Progressed	186	LIVING	48	Stage IV	FEMALE	WHITE	[Not Available]
0.10927	28.8	DiseaseFree	28.8	LIVING	70	Stage I	FEMALE	WHITE	Blood Draw
0.176904	10.8	DiseaseFree	10.8	LIVING	76	Stage IIA	FEMALE	WHITE	Blood Draw
0.332984	7.29	DiseaseFree	7.29	LIVING	49	Stage IIIC	FEMALE	WHITE	Surgical Resection
0.102077	16.4	DiseaseFree	16.4	LIVING	69	Stage IIA	FEMALE	WHITE	Blood Draw
0.199721	[Not Available]	[Not Available]	83.8	DECEASED	47	Stage IIIA	FEMALE	WHITE	Blood Draw
0.182824	18.2	DiseaseFree	18.2	LIVING	53	Stage IIIA	FEMALE	WHITE	Blood Draw
0.155818	15.7	DiseaseFree	15.7	LIVING	59	Stage IIB	FEMALE	WHITE	Blood Draw
0.0547245	13.3	DiseaseFree	13.3	LIVING	70	Stage IIA	FEMALE	WHITE	Blood Draw
0.0609965	15.8	DiseaseFree	15.8	LIVING	56	Stage IIB	FEMALE	WHITE	Blood Draw
0.0930812	48.1	DiseaseFree	48.1	LIVING	47	Stage I	FEMALE	WHITE	Blood Draw
0.331673	10.6	DiseaseFree	10.6	LIVING	51	Stage IIB	FEMALE	WHITE	Blood Draw
0.164697	0.23	DiseaseFree	0.23	LIVING	63	Stage IIIA	FEMALE	WHITE	Surgical Resection
0.138543	[Not Available]	[Not Available]	[Not Available]	[Not Available]	[Not Available]	[Not Available]	[Not Available]	[Not Available]	Surgical Resection
0.142848	29.8	DiseaseFree	29.8	LIVING	63	Stage IIA	FEMALE	WHITE	Blood Draw
0.156014	32.3	DiseaseFree	32.3	LIVING	46	Stage IIA	FEMALE	WHITE	[Not Available]
0.0566813	19.9	DiseaseFree	19.9	LIVING	52	Stage IIA	FEMALE	WHITE	Surgical Resection
0.197477	20.8	DiseaseFree	20.8	LIVING	46	Stage II	FEMALE	WHITE	Blood Draw
0.117862	53	DiseaseFree	53	LIVING	45	Stage IIB	FEMALE	WHITE	Blood Draw
0.214354	20.1	DiseaseFree	20.1	LIVING	45	Stage IIA	FEMALE	WHITE	Blood Draw
0.120464	49.8	Recurred/Progressed	54.2	LIVING	47	Stage I	FEMALE	BLACK OR AFRICAN AMERICAN	Blood Draw
0.0715721	16.3	DiseaseFree	16.3	LIVING	39	Stage IIB	FEMALE	BLACK OR AFRICAN AMERICAN	Blood Draw
0.459464	31.7	DiseaseFree	31.7	LIVING	67	Stage IIA	FEMALE	WHITE	[Not Available]
0.28114	139	DiseaseFree	139	LIVING	57	Stage IIIB	FEMALE	WHITE	Blood Draw
0.22719	12.6	DiseaseFree	12.6	LIVING	75	Stage IIB	FEMALE	WHITE	Blood Draw
0.343095	12.2	DiseaseFree	12.2	LIVING	80	Stage IIB	FEMALE	WHITE	Blood Draw
0.211998	52.7	DiseaseFree	52.7	LIVING	41	Stage IIB	FEMALE	BLACK OR AFRICAN AMERICAN	Blood Draw
0.286861	23.7	DiseaseFree	23.7	LIVING	36	Stage IIA	FEMALE	BLACK OR AFRICAN AMERICAN	Blood Draw
0.154282	108	DiseaseFree	108	LIVING	56	Stage I	FEMALE	WHITE	Blood Draw
0.124283	129	DiseaseFree	129	LIVING	50	Stage IIB	FEMALE	BLACK OR AFRICAN AMERICAN	[Not Available]
0.187789	10.1	DiseaseFree	10.1	LIVING	41	Stage IIIC	FEMALE	WHITE	Blood Draw
0.142425	66	DiseaseFree	66	LIVING	49	Stage IIB	FEMALE	WHITE	Blood Draw
0.106842	34.6	DiseaseFree	34.6	LIVING	63	Stage IIA	FEMALE	WHITE	Surgical Resection
0.489545	130	DiseaseFree	130	LIVING	48	Stage IIA	FEMALE	WHITE	[Not Available]
0.259266	[Not Available]	[Not Available]	[Not Available]	[Not Available]	[Not Available]	[Not Available]	[Not Available]	[Not Available]	Blood Draw
